# Supplementary material for: A Geometric Morphometric Study on Sexual Dimorphism in Viscerocranium
Source: Biology (Basel). 2022 Sep 9;11(9):1333. doi: 10.3390/biology11091333 (PMC9495862; doi:10.3390/biology11091333)
Supplement: Supplementary file 1 [file biology-11-01333-s001.zip]

Archive with 1 entries (1 files):
- biology-1890791-supplementary.pdf
